# Supplementary material for: The personal and clinical impact of screen-detected maternal rheumatic heart disease in Uganda: a prospective follow up study
Source: BMC Pregnancy Childbirth. 2020 Oct 9;20:611. doi: 10.1186/s12884-020-03189-z (PMC7547429; doi:10.1186/s12884-020-03189-z)
Supplement: Supplementary file 1 — Additional file 1. [file 12884_2020_3189_MOESM1_ESM.zip]

Archive with 4 entries (4 files):
- COREQ Qualitative GuidelinesR3.pdf
- Post Partum Clinical EvaluationR3.docx
- Post Partum Clinical QuestionnaireR3.docx
- Qualitative Interview GuideR3.docx
